# Supplementary material for: Variations in Total Phenolic, Total Flavonoid Contents, and Free Radicals’ Scavenging Potential of Onion Varieties Planted under Diverse Environmental Conditions
Source: Plants (Basel). 2022 Mar 31;11(7):950. doi: 10.3390/plants11070950 (PMC9002954; doi:10.3390/plants11070950)
Supplement: Supplementary file 1 [file plants-11-00950-s001.zip]

Archive with 1 entries (1 files):
- plants-1628620-supplementary.pdf
